# Supplementary material for: Involvement of JNK1 in Neuronal Polarization During Brain Development
Source: Cells. 2020 Aug 13;9(8):1897. doi: 10.3390/cells9081897 (PMC7466125; doi:10.3390/cells9081897)
Supplement: Supplementary file 1 [file cells-09-01897-s001.zip]

Archive with 1 entries (1 files):
- cells-869346-supplementary.xlsx
