# Supplementary material for: Involvement of JNK1 in Neuronal Polarization During Brain Development
Source: Cells. 2020 Aug 13;9(8):1897. doi: 10.3390/cells9081897 (PMC7466125; doi:10.3390/cells9081897)
Supplement: Supplementary file 1 [file cells-09-01897-s001.zip › cells-869346-supplementary.xlsx]

## Sheet: Hoja3
Table S1			Protein aligment of the main JNK isoforms
Accession numbers	Name		1	2	3	4	5	6	7	8	9	10	11	12	13	14	15	16	17	18	19	20	21	22	23	24	25	26	27	28	29	30	31	32	33	34	35	36	37	38	39	40	41	42	43	44	45	46	47
>NP_001310231.1	JNK1alpha1		-	-	-	-	-	-	-	-	-	-	-	-	-	-	-	-	-	-	-	-	-	-	-	-	-	-	-	-	-	-	-	-	-	-	-	-	-	-	M	S	R	S	K	R	D	N	N
>NP_620637.1	JNK1alpha2		-	-	-	-	-	-	-	-	-	-	-	-	-	-	-	-	-	-	-	-	-	-	-	-	-	-	-	-	-	-	-	-	-	-	-	-	-	-	M	S	R	S	K	R	D	N	N
>NP_620634.1	JNK1beta1		-	-	-	-	-	-	-	-	-	-	-	-	-	-	-	-	-	-	-	-	-	-	-	-	-	-	-	-	-	-	-	-	-	-	-	-	-	-	M	S	R	S	K	R	D	N	N
>NP_001265476.1	JNK1beta2		-	-	-	-	-	-	-	-	-	-	-	-	-	-	-	-	-	-	-	-	-	-	-	-	-	-	-	-	-	-	-	-	-	-	-	-	-	-	M	S	R	S	K	R	D	N	N
>NP_620707.1	JNK2alpha1		-	-	-	-	-	-	-	-	-	-	-	-	-	-	-	-	-	-	-	-	-	-	-	-	-	-	-	-	-	-	-	-	-	-	-	-	-	-	M	S	D	S	K	C	D	S	Q
>NP_002743.3	JNK2alpha2		-	-	-	-	-	-	-	-	-	-	-	-	-	-	-	-	-	-	-	-	-	-	-	-	-	-	-	-	-	-	-	-	-	-	-	-	-	-	M	S	D	S	K	C	D	S	Q
>NP_620708.1	JNK2beta1		-	-	-	-	-	-	-	-	-	-	-	-	-	-	-	-	-	-	-	-	-	-	-	-	-	-	-	-	-	-	-	-	-	-	-	-	-	-	M	S	D	S	K	C	D	S	Q
>NP_620709.1	JNK2beta2		-	-	-	-	-	-	-	-	-	-	-	-	-	-	-	-	-	-	-	-	-	-	-	-	-	-	-	-	-	-	-	-	-	-	-	-	-	-	M	S	D	S	K	C	D	S	Q
>NP_620448.1	JNK3-1		M	S	L	H	F	L	Y	Y	C	S	E	P	T	L	D	V	K	I	A	F	C	Q	G	F	D	K	Q	V	D	V	S	Y	I	A	K	H	Y	N	M	S	K	S	K	V	D	N	Q
>NP_002744.1	JNK3-2		M	S	L	H	F	L	Y	Y	C	S	E	P	T	L	D	V	K	I	A	F	C	Q	G	F	D	K	Q	V	D	V	S	Y	I	A	K	H	Y	N	M	S	K	S	K	V	D	N	Q
>NP_001338553.1	JNK3-3		-	-	-	-	-	-	-	-	-	-	-	-	-	-	-	-	-	-	-	-	-	-	-	-	-	-	-	-	-	-	-	-	-	-	-	-	-	-	M	S	K	S	K	V	D	N	Q
>NP_001304996.1	JNK3-5		M	S	L	H	F	L	Y	Y	C	S	E	P	T	L	D	V	K	I	A	F	C	Q	G	F	D	K	Q	V	D	V	S	Y	I	A	K	H	Y	N	M	S	K	S	K	V	D	N	Q
>NP_001338554.1	JNK3-7		-	-	-	-	-	-	-	-	-	-	-	-	-	-	-	-	-	-	-	-	-	-	-	-	-	-	-	-	-	-	-	-	-	-	-	-	-	-	M	S	K	S	K	V	D	N	Q
>NP_001350586.1	JNK3-8		-	-	-	-	-	-	-	-	-	-	-	-	-	-	-	-	-	-	-	-	-	-	-	-	-	-	-	-	-	-	-	-	-	-	-	-	-	-	M	S	K	S	K	V	D	N	Q
CLUSTAL O(1.2.4) multiple sequence alignment
			N-terminal flexible extension
Accession numbers	Name		61	62	63	64	65	66	67	68	69	70	71	72	73	74	75	76	77	78	79	80	81	82	83	84	85	86	87	88	89	90	91	92	93	94	95	96	97	98	99	100	101	102	103	104	105	106	107
>NP_001310231.1	JNK1alpha1		L	K	R	Y	Q	N	L	K	P	I	G	S	G	A	Q	G	I	V	C	A	A	Y	D	A	I	L	E	R	N	V	A	I	K	K	L	S	R	P	F	Q	N	Q	T	H	A	K	R
>NP_620637.1	JNK1alpha2		L	K	R	Y	Q	N	L	K	P	I	G	S	G	A	Q	G	I	V	C	A	A	Y	D	A	I	L	E	R	N	V	A	I	K	K	L	S	R	P	F	Q	N	Q	T	H	A	K	R
>NP_620634.1	JNK1beta1		L	K	R	Y	Q	N	L	K	P	I	G	S	G	A	Q	G	I	V	C	A	A	Y	D	A	I	L	E	R	N	V	A	I	K	K	L	S	R	P	F	Q	N	Q	T	H	A	K	R
>NP_001265476.1	JNK1beta2		L	K	R	Y	Q	N	L	K	P	I	G	S	G	A	Q	G	I	V	C	A	A	Y	D	A	I	L	E	R	N	V	A	I	K	K	L	S	R	P	F	Q	N	Q	T	H	A	K	R
>NP_620707.1	JNK2alpha1		L	K	R	Y	Q	Q	L	K	P	I	G	S	G	A	Q	G	I	V	C	A	A	F	D	T	V	L	G	I	N	V	A	V	K	K	L	S	R	P	F	Q	N	Q	T	H	A	K	R
>NP_002743.3	JNK2alpha2		L	K	R	Y	Q	Q	L	K	P	I	G	S	G	A	Q	G	I	V	C	A	A	F	D	T	V	L	G	I	N	V	A	V	K	K	L	S	R	P	F	Q	N	Q	T	H	A	K	R
>NP_620708.1	JNK2beta1		L	K	R	Y	Q	Q	L	K	P	I	G	S	G	A	Q	G	I	V	C	A	A	F	D	T	V	L	G	I	N	V	A	V	K	K	L	S	R	P	F	Q	N	Q	T	H	A	K	R
>NP_620709.1	JNK2beta2		L	K	R	Y	Q	Q	L	K	P	I	G	S	G	A	Q	G	I	V	C	A	A	F	D	T	V	L	G	I	N	V	A	V	K	K	L	S	R	P	F	Q	N	Q	T	H	A	K	R
>NP_620448.1	JNK3-1		L	K	R	Y	Q	N	L	K	P	I	G	S	G	A	Q	G	I	V	C	A	A	Y	D	A	V	L	D	R	N	V	A	I	K	K	L	S	R	P	F	Q	N	Q	T	H	A	K	R
>NP_002744.1	JNK3-2		L	K	R	Y	Q	N	L	K	P	I	G	S	G	A	Q	G	I	V	C	A	A	Y	D	A	V	L	D	R	N	V	A	I	K	K	L	S	R	P	F	Q	N	Q	T	H	A	K	R
>NP_001338553.1	JNK3-3		L	K	R	Y	Q	N	L	K	P	I	G	S	G	A	Q	G	I	V	C	A	A	Y	D	A	V	L	D	R	N	V	A	I	K	K	L	S	R	P	F	Q	N	Q	T	H	A	K	R
>NP_001304996.1	JNK3-5		L	K	R	Y	Q	N	L	K	P	I	G	S	G	A	Q	G	I	V	C	A	A	Y	D	A	V	L	D	R	N	V	A	I	K	K	L	S	R	P	F	Q	N	Q	T	H	A	K	R
>NP_001338554.1	JNK3-7		L	K	R	Y	Q	N	L	K	P	I	G	S	G	A	Q	G	I	V	C	A	A	Y	D	A	V	L	D	R	N	V	A	I	K	K	L	S	R	P	F	Q	N	Q	T	H	A	K	R
>NP_001350586.1	JNK3-8		L	K	R	Y	Q	N	L	K	P	I	G	S	G	A	Q	G	I	V	C	A	A	Y	D	A	V	L	D	R	N	V	A	I	K	K	L	S	R	P	F	Q	N	Q	T	H	A	K	R
													G-loop
CLUSTAL O(1.2.4) multiple sequence alignment												ATP-binding domain
Accession numbers	Name		121	122	123	124	125	126	127	128	129	130	131	132	133	134	135	136	137	138	139	140	141	142	143	144	145	146	147	148	149	150	151	152	153	154	155	156	157	158	159	160	161	162	163	164	165	166	167
>NP_001310231.1	JNK1alpha1		K	N	I	I	G	L	L	N	V	F	T	P	Q	K	S	L	E	E	F	Q	D	V	Y	I	V	M	E	L	M	D	A	N	L	C	Q	V	I	Q	M	E	L	D	H	E	R	M	S
>NP_620637.1	JNK1alpha2		K	N	I	I	G	L	L	N	V	F	T	P	Q	K	S	L	E	E	F	Q	D	V	Y	I	V	M	E	L	M	D	A	N	L	C	Q	V	I	Q	M	E	L	D	H	E	R	M	S
>NP_620634.1	JNK1beta1		K	N	I	I	G	L	L	N	V	F	T	P	Q	K	S	L	E	E	F	Q	D	V	Y	I	V	M	E	L	M	D	A	N	L	C	Q	V	I	Q	M	E	L	D	H	E	R	M	S
>NP_001265476.1	JNK1beta2		K	N	I	I	G	L	L	N	V	F	T	P	Q	K	S	L	E	E	F	Q	D	V	Y	I	V	M	E	L	M	D	A	N	L	C	Q	V	I	Q	M	E	L	D	H	E	R	M	S
>NP_620707.1	JNK2alpha1		K	N	I	I	S	L	L	N	V	F	T	P	Q	K	T	L	E	E	F	Q	D	V	Y	L	V	M	E	L	M	D	A	N	L	C	Q	V	I	H	M	E	L	D	H	E	R	M	S
>NP_002743.3	JNK2alpha2		K	N	I	I	S	L	L	N	V	F	T	P	Q	K	T	L	E	E	F	Q	D	V	Y	L	V	M	E	L	M	D	A	N	L	C	Q	V	I	H	M	E	L	D	H	E	R	M	S
>NP_620708.1	JNK2beta1		K	N	I	I	S	L	L	N	V	F	T	P	Q	K	T	L	E	E	F	Q	D	V	Y	L	V	M	E	L	M	D	A	N	L	C	Q	V	I	H	M	E	L	D	H	E	R	M	S
>NP_620709.1	JNK2beta2		K	N	I	I	S	L	L	N	V	F	T	P	Q	K	T	L	E	E	F	Q	D	V	Y	L	V	M	E	L	M	D	A	N	L	C	Q	V	I	H	M	E	L	D	H	E	R	M	S
>NP_620448.1	JNK3-1		K	N	I	I	S	L	L	N	V	F	T	P	Q	K	T	L	E	E	F	Q	D	V	Y	L	V	M	E	L	M	D	A	N	L	C	Q	V	I	Q	M	E	L	D	H	E	R	M	S
>NP_002744.1	JNK3-2		K	N	I	I	S	L	L	N	V	F	T	P	Q	K	T	L	E	E	F	Q	D	V	Y	L	V	M	E	L	M	D	A	N	L	C	Q	V	I	Q	M	E	L	D	H	E	R	M	S
>NP_001338553.1	JNK3-3		K	N	I	I	S	L	L	N	V	F	T	P	Q	K	T	L	E	E	F	Q	D	V	Y	L	V	M	E	L	M	D	A	N	L	C	Q	V	I	Q	M	E	L	D	H	E	R	M	S
>NP_001304996.1	JNK3-5		K	N	I	I	S	L	L	N	V	F	T	P	Q	K	T	L	E	E	F	Q	D	V	Y	L	V	M	E	L	M	D	A	N	L	C	Q	V	I	Q	M	E	L	D	H	E	R	M	S
>NP_001338554.1	JNK3-7		K	N	I	I	S	L	L	N	V	F	T	P	Q	K	T	L	E	E	F	Q	D	V	Y	L	V	M	E	L	M	D	A	N	L	C	Q	V	I	Q	M	E	L	D	H	E	R	M	S
>NP_001350586.1	JNK3-8		K	N	I	I	S	L	L	N	V	F	T	P	Q	K	T	L	E	E	F	Q	D	V	Y	L	V	M	E	L	M	D	A	N	L	C	Q	V	I	Q	M	E	L	D	H	E	R	M	S
			ATP-binding domain																													D-recruitment site
																												Docking groove
Accession numbers	Name		181	182	183	184	185	186	187	188	189	190	191	192	193	194	195	196	197	198	199	200	201	202	203	204	205	206	207	208	209	210	211	212	213	214	215	216	217	218	219	220	221	222	223	224	225	226	227
>NP_001310231.1	JNK1alpha1		H	S	A	G	I	I	H	R	D	L	K	P	S	N	I	V	V	K	S	D	C	T	L	K	I	L	D	F	G	L	A	R	T	A	G	T	S	F	M	M	T	P	Y	V	V	T	R
>NP_620637.1	JNK1alpha2		H	S	A	G	I	I	H	R	D	L	K	P	S	N	I	V	V	K	S	D	C	T	L	K	I	L	D	F	G	L	A	R	T	A	G	T	S	F	M	M	T	P	Y	V	V	T	R
>NP_620634.1	JNK1beta1		H	S	A	G	I	I	H	R	D	L	K	P	S	N	I	V	V	K	S	D	C	T	L	K	I	L	D	F	G	L	A	R	T	A	G	T	S	F	M	M	T	P	Y	V	V	T	R
>NP_001265476.1	JNK1beta2		H	S	A	G	I	I	H	R	D	L	K	P	S	N	I	V	V	K	S	D	C	T	L	K	I	L	D	F	G	L	A	R	T	A	G	T	S	F	M	M	T	P	Y	V	V	T	R
>NP_620707.1	JNK2alpha1		H	S	A	G	I	I	H	R	D	L	K	P	S	N	I	V	V	K	S	D	C	T	L	K	I	L	D	F	G	L	A	R	T	A	C	T	N	F	M	M	T	P	Y	V	V	T	R
>NP_002743.3	JNK2alpha2		H	S	A	G	I	I	H	R	D	L	K	P	S	N	I	V	V	K	S	D	C	T	L	K	I	L	D	F	G	L	A	R	T	A	C	T	N	F	M	M	T	P	Y	V	V	T	R
>NP_620708.1	JNK2beta1		H	S	A	G	I	I	H	R	D	L	K	P	S	N	I	V	V	K	S	D	C	T	L	K	I	L	D	F	G	L	A	R	T	A	C	T	N	F	M	M	T	P	Y	V	V	T	R
>NP_620709.1	JNK2beta2		H	S	A	G	I	I	H	R	D	L	K	P	S	N	I	V	V	K	S	D	C	T	L	K	I	L	D	F	G	L	A	R	T	A	C	T	N	F	M	M	T	P	Y	V	V	T	R
>NP_620448.1	JNK3-1		H	S	A	G	I	I	H	R	D	L	K	P	S	N	I	V	V	K	S	D	C	T	L	K	I	L	D	F	G	L	A	R	T	A	G	T	S	F	M	M	T	P	Y	V	V	T	R
>NP_002744.1	JNK3-2		H	S	A	G	I	I	H	R	D	L	K	P	S	N	I	V	V	K	S	D	C	T	L	K	I	L	D	F	G	L	A	R	T	A	G	T	S	F	M	M	T	P	Y	V	V	T	R
>NP_001338553.1	JNK3-3		H	S	A	G	I	I	H	R	D	L	K	P	S	N	I	V	V	K	S	D	C	T	L	K	I	L	D	F	G	L	A	R	T	A	G	T	S	F	M	M	T	P	Y	V	V	T	R
>NP_001304996.1	JNK3-5		H	S	A	G	I	I	H	R	D	L	K	P	S	N	I	V	V	K	S	D	C	T	L	K	I	L	D	F	G	L	A	R	T	A	G	T	S	F	M	M	T	P	Y	V	V	T	R
>NP_001338554.1	JNK3-7		H	S	A	G	I	I	H	R	D	L	K	P	S	N	I	V	V	K	S	D	C	T	L	K	I	L	D	F	G	L	A	R	T	A	G	T	S	F	M	M	T	P	Y	V	V	T	R
>NP_001350586.1	JNK3-8		H	S	A	G	I	I	H	R	D	L	K	P	S	N	I	V	V	K	S	D	C	T	L	K	I	L	D	F	G	L	A	R	T	A	G	T	S	F	M	M	T	P	Y	V	V	T	R
			D-recruitment site
							HDR-motif																				DFG-motif														TPY-motif							P+1 site
																																							Phosphorylation site
Accession numbers	Name		241	242	243	244	245	246	247	248	249	250	251	252	253	254	255	256	257	258	259	260	261	262	263	264	265	266	267	268	269	270	271	272	273	274	275	276	277	278	279	280	281	282	283	284	285	286	287
>NP_001310231.1	JNK1alpha1		K	E	N	V	D	L	W	S	V	G	C	I	M	G	E	M	V	C	H	K	I	L	F	P	G	R	D	Y	I	D	Q	W	N	K	V	I	E	Q	L	G	T	P	C	P	E	F	M
>NP_620637.1	JNK1alpha2		K	E	N	V	D	L	W	S	V	G	C	I	M	G	E	M	V	C	H	K	I	L	F	P	G	R	D	Y	I	D	Q	W	N	K	V	I	E	Q	L	G	T	P	C	P	E	F	M
>NP_620634.1	JNK1beta1		K	E	N	V	D	I	W	S	V	G	C	I	M	G	E	M	I	K	G	G	V	L	F	P	G	T	D	H	I	D	Q	W	N	K	V	I	E	Q	L	G	T	P	C	P	E	F	M
>NP_001265476.1	JNK1beta2		K	E	N	V	D	I	W	S	V	G	C	I	M	G	E	M	I	K	G	G	V	L	F	P	G	T	D	H	I	D	Q	W	N	K	V	I	E	Q	L	G	T	P	C	P	E	F	M
>NP_620707.1	JNK2alpha1		K	E	N	V	D	I	W	S	V	G	C	I	M	G	E	L	V	K	G	C	V	I	F	Q	G	T	D	H	I	D	Q	W	N	K	V	I	E	Q	L	G	T	P	S	A	E	F	M
>NP_002743.3	JNK2alpha2		K	E	N	V	D	I	W	S	V	G	C	I	M	G	E	L	V	K	G	C	V	I	F	Q	G	T	D	H	I	D	Q	W	N	K	V	I	E	Q	L	G	T	P	S	A	E	F	M
>NP_620708.1	JNK2beta1		K	E	N	V	D	I	W	S	V	G	C	I	M	A	E	M	V	L	H	K	V	L	F	P	G	R	D	Y	I	D	Q	W	N	K	V	I	E	Q	L	G	T	P	S	A	E	F	M
>NP_620709.1	JNK2beta2		K	E	N	V	D	I	W	S	V	G	C	I	M	A	E	M	V	L	H	K	V	L	F	P	G	R	D	Y	I	D	Q	W	N	K	V	I	E	Q	L	G	T	P	S	A	E	F	M
>NP_620448.1	JNK3-1		K	E	N	V	D	I	W	S	V	G	C	I	M	G	E	M	V	R	H	K	I	L	F	P	G	R	D	Y	I	D	Q	W	N	K	V	I	E	Q	L	G	T	P	C	P	E	F	M
>NP_002744.1	JNK3-2		K	E	N	V	D	I	W	S	V	G	C	I	M	G	E	M	V	R	H	K	I	L	F	P	G	R	D	Y	I	D	Q	W	N	K	V	I	E	Q	L	G	T	P	C	P	E	F	M
>NP_001338553.1	JNK3-3		K	E	N	V	D	I	W	S	V	G	C	I	M	G	E	M	V	R	H	K	I	L	F	P	G	R	D	Y	I	D	Q	W	N	K	V	I	E	Q	L	G	T	P	C	P	E	F	M
>NP_001304996.1	JNK3-5		K	E	N	V	D	M	W	S	V	G	C	I	M	G	E	M	I	K	G	A	V	L	F	P	G	T	D	H	I	D	Q	W	N	K	V	I	E	Q	L	G	T	P	C	P	E	F	M
>NP_001338554.1	JNK3-7		K	E	N	V	D	I	W	S	V	G	C	I	M	G	E	M	V	R	H	K	I	L	F	P	G	R	D	Y	I	D	Q	W	N	K	V	I	E	Q	L	G	T	P	C	P	E	F	M
>NP_001350586.1	JNK3-8		K	E	N	V	D	M	W	S	V	G	C	I	M	G	E	M	I	K	G	A	V	L	F	P	G	T	D	H	I	D	Q	W	N	K	V	I	E	Q	L	G	T	P	C	P	E	F	M
			D-recruitment site
Accession numbers	Name		301	302	303	304	305	306	307	308	309	310	311	312	313	314	315	316	317	318	319	320	321	322	323	324	325	326	327	328	329	330	331	332	333	334	335	336	337	338	339	340	341	342	343	344	345	346	347
>NP_001310231.1	JNK1alpha1		R	P	K	Y	A	G	Y	S	F	E	K	L	F	P	D	V	L	F	P	A	D	S	E	H	N	K	L	K	A	S	Q	A	R	D	L	L	S	K	M	L	V	I	D	A	S	K	R
>NP_620637.1	JNK1alpha2		R	P	K	Y	A	G	Y	S	F	E	K	L	F	P	D	V	L	F	P	A	D	S	E	H	N	K	L	K	A	S	Q	A	R	D	L	L	S	K	M	L	V	I	D	A	S	K	R
>NP_620634.1	JNK1beta1		R	P	K	Y	A	G	Y	S	F	E	K	L	F	P	D	V	L	F	P	A	D	S	E	H	N	K	L	K	A	S	Q	A	R	D	L	L	S	K	M	L	V	I	D	A	S	K	R
>NP_001265476.1	JNK1beta2		R	P	K	Y	A	G	Y	S	F	E	K	L	F	P	D	V	L	F	P	A	D	S	E	H	N	K	L	K	A	S	Q	A	R	D	L	L	S	K	M	L	V	I	D	A	S	K	R
>NP_620707.1	JNK2alpha1		R	P	K	Y	P	G	I	K	F	E	E	L	F	P	D	W	I	F	P	S	E	S	E	R	D	K	I	K	T	S	Q	A	R	D	L	L	S	K	M	L	V	I	D	P	D	K	R
>NP_002743.3	JNK2alpha2		R	P	K	Y	P	G	I	K	F	E	E	L	F	P	D	W	I	F	P	S	E	S	E	R	D	K	I	K	T	S	Q	A	R	D	L	L	S	K	M	L	V	I	D	P	D	K	R
>NP_620708.1	JNK2beta1		R	P	K	Y	P	G	I	K	F	E	E	L	F	P	D	W	I	F	P	S	E	S	E	R	D	K	I	K	T	S	Q	A	R	D	L	L	S	K	M	L	V	I	D	P	D	K	R
>NP_620709.1	JNK2beta2		R	P	K	Y	P	G	I	K	F	E	E	L	F	P	D	W	I	F	P	S	E	S	E	R	D	K	I	K	T	S	Q	A	R	D	L	L	S	K	M	L	V	I	D	P	D	K	R
>NP_620448.1	JNK3-1		R	P	K	Y	A	G	L	T	F	P	K	L	F	P	D	S	L	F	P	A	D	S	E	H	N	K	L	K	A	S	Q	A	R	D	L	L	S	K	M	L	V	I	D	P	A	K	R
>NP_002744.1	JNK3-2		R	P	K	Y	A	G	L	T	F	P	K	L	F	P	D	S	L	F	P	A	D	S	E	H	N	K	L	K	A	S	Q	A	R	D	L	L	S	K	M	L	V	I	D	P	A	K	R
>NP_001338553.1	JNK3-3		R	P	K	Y	A	G	L	T	F	P	K	L	F	P	D	S	L	F	P	A	D	S	E	H	N	K	L	K	A	S	Q	A	R	D	L	L	S	K	M	L	V	I	D	P	A	K	R
>NP_001304996.1	JNK3-5		R	P	K	Y	A	G	L	T	F	P	K	L	F	P	D	S	L	F	P	A	D	S	E	H	N	K	L	K	A	S	Q	A	R	D	L	L	S	K	M	L	V	I	D	P	A	K	R
>NP_001338554.1	JNK3-7		R	P	K	Y	A	G	L	T	F	P	K	L	F	P	D	S	L	F	P	A	D	S	E	H	N	K	L	K	A	S	Q	A	R	D	L	L	S	K	M	L	V	I	D	P	A	K	R
>NP_001350586.1	JNK3-8		R	P	K	Y	A	G	L	T	F	P	K	L	F	P	D	S	L	F	P	A	D	S	E	H	N	K	L	K	A	S	Q	A	R	D	L	L	S	K	M	L	V	I	D	P	A	K	R
			D-recruitment site
Accession numbers	Name		361	362	363	364	365	366	367	368	369	370	371	372	373	374	375	376	377	378	379	380	381	382	383	384	385	386	387	388	389	390	391	392	393	394	395	396	397	398	399	400	401	402	403	404	405	406	407
>NP_001310231.1	JNK1alpha1		V	W	Y	D	P	S	E	A	E	A	P	P	P	K	I	P	D	K	Q	L	D	E	R	E	H	T	I	E	E	W	K	E	L	I	Y	K	E	V	M	D	L	E	E	R	T	K	N
>NP_620637.1	JNK1alpha2		V	W	Y	D	P	S	E	A	E	A	P	P	P	K	I	P	D	K	Q	L	D	E	R	E	H	T	I	E	E	W	K	E	L	I	Y	K	E	V	M	D	L	E	E	R	T	K	N
>NP_620634.1	JNK1beta1		V	W	Y	D	P	S	E	A	E	A	P	P	P	K	I	P	D	K	Q	L	D	E	R	E	H	T	I	E	E	W	K	E	L	I	Y	K	E	V	M	D	L	E	E	R	T	K	N
>NP_001265476.1	JNK1beta2		V	W	Y	D	P	S	E	A	E	A	P	P	P	K	I	P	D	K	Q	L	D	E	R	E	H	T	I	E	E	W	K	E	L	I	Y	K	E	V	M	D	L	E	E	R	T	K	N
>NP_620707.1	JNK2alpha1		V	W	Y	D	P	A	E	A	E	A	P	P	P	Q	I	Y	D	A	Q	L	E	E	R	E	H	A	I	E	E	W	K	E	L	I	Y	K	E	V	M	D	W	E	E	R	S	K	N
>NP_002743.3	JNK2alpha2		V	W	Y	D	P	A	E	A	E	A	P	P	P	Q	I	Y	D	A	Q	L	E	E	R	E	H	A	I	E	E	W	K	E	L	I	Y	K	E	V	M	D	W	E	E	R	S	K	N
>NP_620708.1	JNK2beta1		V	W	Y	D	P	A	E	A	E	A	P	P	P	Q	I	Y	D	A	Q	L	E	E	R	E	H	A	I	E	E	W	K	E	L	I	Y	K	E	V	M	D	W	E	E	R	S	K	N
>NP_620709.1	JNK2beta2		V	W	Y	D	P	A	E	A	E	A	P	P	P	Q	I	Y	D	A	Q	L	E	E	R	E	H	A	I	E	E	W	K	E	L	I	Y	K	E	V	M	D	W	E	E	R	S	K	N
>NP_620448.1	JNK3-1		V	W	Y	D	P	A	E	V	E	A	P	P	P	Q	I	Y	D	K	Q	L	D	E	R	E	H	T	I	E	E	W	K	E	L	I	Y	K	E	V	M	N	S	E	E	K	T	K	N
>NP_002744.1	JNK3-2		V	W	Y	D	P	A	E	V	E	A	P	P	P	Q	I	Y	D	K	Q	L	D	E	R	E	H	T	I	E	E	W	K	E	L	I	Y	K	E	V	M	N	S	E	E	K	T	K	N
>NP_001338553.1	JNK3-3		V	W	Y	D	P	A	E	V	E	A	P	P	P	Q	I	Y	D	K	Q	L	D	E	R	E	H	T	I	E	E	W	K	E	L	I	Y	K	E	V	M	N	S	E	E	K	T	K	N
>NP_001304996.1	JNK3-5		V	W	Y	D	P	A	E	V	E	A	P	P	P	Q	I	Y	D	K	Q	L	D	E	R	E	H	T	I	E	E	W	K	E	L	I	Y	K	E	V	M	N	S	E	E	K	T	K	N
>NP_001338554.1	JNK3-7		V	W	Y	D	P	A	E	V	E	A	P	P	P	Q	I	Y	D	K	Q	L	D	E	R	E	H	T	I	E	E	W	K	E	L	I	Y	K	E	V	M	N	S	E	E	K	T	K	N
>NP_001350586.1	JNK3-8		V	W	Y	D	P	A	E	V	E	A	P	P	P	Q	I	Y	D	K	Q	L	D	E	R	E	H	T	I	E	E	W	K	E	L	I	Y	K	E	V	M	N	S	E	E	K	T	K	N
			D-recruitment site
Accession numbers	Name		421	422	423	424	425	426	427	428	429	430	431	432	433	434	435	436	437	438	439	440	441	442	443	444	445	446	447	448	449	450	451	452	453	454	455	456	457	458	459	460	461	462	463	464	465
>NP_001310231.1	JNK1alpha1		Q	Q	-	-	-	-	-	-	-	-	-	-	-	-	-	-	-	-	-	-	-	-	-	-	-	-	-	-	-	-	-	-	-	-	-	-	-	-	-	-	-	-	-	-	-
>NP_620637.1	JNK1alpha2		V	I	N	G	S	Q	H	P	S	S	S	S	S	V	N	D	V	S	S	M	S	T	D	P	T	L	A	S	D	T	D	S	S	L	E	A	A	A	G	P	L	G	C	C	R
>NP_620634.1	JNK1beta1		Q	Q	-	-	-	-	-	-	-	-	-	-	-	-	-	-	-	-	-	-	-	-	-	-	-	-	-	-	-	-	-	-	-	-	-	-	-	-	-	-	-	-	-	-	-
>NP_001265476.1	JNK1beta2		V	I	N	G	S	Q	H	P	S	S	S	S	S	V	N	D	V	S	S	M	S	T	D	P	T	L	A	S	D	T	D	S	S	L	E	A	A	A	G	P	L	G	C	C	R
>NP_620707.1	JNK2alpha1		-	Q	Q	-	-	-	-	-	-	-	-	-	-	-	-	-	-	-	-	-	-	-	-	-	-	-	-	-	-	-	-	-	-	-	-	-	-	-	-	-	-	-	-	-	-
>NP_002743.3	JNK2alpha2		-	V	S	S	N	A	T	P	S	Q	S	S	S	I	N	D	I	S	S	M	S	T	E	Q	T	L	A	S	D	T	D	S	S	L	D	A	S	T	G	P	L	E	G	C	R
>NP_620708.1	JNK2beta1		-	Q	Q	-	-	-	-	-	-	-	-	-	-	-	-	-	-	-	-	-	-	-	-	-	-	-	-	-	-	-	-	-	-	-	-	-	-	-	-	-	-	-	-	-	-
>NP_620709.1	JNK2beta2		-	V	S	S	N	A	T	P	S	Q	S	S	S	I	N	D	I	S	S	M	S	T	E	Q	T	L	A	S	D	T	D	S	S	L	D	A	S	T	G	P	L	E	G	C	R
>NP_620448.1	JNK3-1		V	N	S	S	E	S	L	-	P	P	S	S	S	V	N	D	I	S	S	M	S	T	D	Q	T	L	A	S	D	T	D	S	S	L	E	A	S	A	G	P	L	G	C	C	R
>NP_002744.1	JNK3-2		Q	Q	-	-	-	-	-	-	-	-	-	-	-	-	-	-	-	-	-	-	-	-	-	-	-	-	-	-	-	-	-	-	-	-	-	-	-	-	-	-	-	-	-	-	-
>NP_001338553.1	JNK3-3		V	N	S	S	E	S	L	-	P	P	S	S	S	V	N	D	I	S	S	M	S	T	D	Q	T	L	A	S	D	T	D	S	S	L	E	A	S	A	G	P	L	G	C	C	R
>NP_001304996.1	JNK3-5		V	N	S	S	E	S	L	-	P	P	S	S	S	V	N	D	I	S	S	M	S	T	D	Q	T	L	A	S	D	T	D	S	S	L	E	A	S	A	G	P	L	G	C	C	R
>NP_001338554.1	JNK3-7		Q	Q	-	-	-	-	-	-	-	-	-	-	-	-	-	-	-	-	-	-	-	-	-	-	-	-	-	-	-	-	-	-	-	-	-	-	-	-	-	-	-	-	-	-	-
>NP_001350586.1	JNK3-8		Q	Q	-	-	-	-	-	-	-	-	-	-	-	-	-	-	-	-	-	-	-	-	-	-	-	-	-	-	-	-	-	-	-	-	-	-	-	-	-	-	-	-	-	-	-
			C-terminal flexible extension
[truncated: 13 more columns]
